# Supplementary material for: Identification of a novel four-lncRNA signature as a prognostic indicator in cirrhotic hepatocellular carcinoma
Source: PeerJ. 2019 Aug 1;7:e7413. doi: 10.7717/peerj.7413 (PMC6679908; doi:10.7717/peerj.7413)
Supplement: Table S3 — The remaining lncRNAs were further selected using LASSO regression analysis, and cross-validation was used to select the penalty parameters. Five lncRNAs were identified by lambda.min values. The LASSO regression coefficients of 5 lncRNAs were presented. [file peerj-07-7413-s003.xlsx]

## Sheet: Sheet1
lncRNA	Ensemble ID	LASSO Regression Coefficient
AC093797.1	ENSG00000233110	-0.183
AL121748.1	ENSG00000238258	0.042
AL162231.4	ENSG00000261215	0.31
AL512353.1	ENSG00000228192	-0.105
POLR2J4	ENSG00000214783	-0.061
