# Supplementary material for: Identification of a novel four-lncRNA signature as a prognostic indicator in cirrhotic hepatocellular carcinoma
Source: PeerJ. 2019 Aug 1;7:e7413. doi: 10.7717/peerj.7413 (PMC6679908; doi:10.7717/peerj.7413)
Supplement: Table S4 — The risk score formula in the training set was used to calculate the risk score of each patient. The median score for all patients in the training set was deemed the cutoff value, and facilitated the division of patients into a high-risk group (n = 51) and low-risk group (n = 52). [file peerj-07-7413-s004.xlsx]

## Sheet: Sheet1
id	Recurr_months	Recurr_status	Survival_months	Survival_status	AC093797.1	AL121748.1	AL162231.4	POLR2J4	risk_score	risk
GSM362959	9.5	1	9.5	1	5.46937	6.35983	3.70856	5.07188	3.8515	High
GSM362960	66.1	0	66.1	0	6.46195	4.964	3.5506	5.05258	1.08529	High
GSM362964	67.4	0	67.4	0	8.5896	5.44225	3.50095	5.32004	0.30054	Low
GSM362966	66.1	0	66.1	0	8.43364	5.53445	3.28793	5.1145	0.350553	Low
GSM362976	51.1	1	67	0	9.40065	5.64961	3.23078	5.01207	0.25121	Low
GSM362977	66.3	0	66.3	0	9.36836	4.5585	3.38017	5.27837	0.127639	Low
GSM362982	64.6	0	64.6	0	7.90986	4.92103	3.29949	5.05905	0.380196	Low
GSM362983	64.2	0	64.2	0	6.45959	4.89467	3.26279	5.1852	0.595454	Low
GSM362986	64.5	0	64.5	0	7.27513	4.48729	3.23882	4.81674	0.569716	Low
GSM362992	64.3	0	64.3	0	7.47391	4.7144	3.33167	5.24932	0.33443	Low
GSM363009	58.9	0	58.9	0	6.96971	6.52984	3.41657	4.55391	3.03785	High
GSM363010	62	0	62	0	7.84135	5.20843	3.61309	4.5866	1.36625	High
GSM363011	9.1	1	17.6	1	6.53042	5.90537	3.48023	4.68353	2.54191	High
GSM363012	4.5	1	4.5	1	8.02323	4.83266	3.66671	4.95322	0.651578	Low
GSM363013	7.7	1	7.7	1	6.69574	5.51339	3.38849	4.73136	1.63271	High
GSM363014	32.7	1	60.7	0	9.4262	4.89177	3.27635	4.51563	0.400161	Low
GSM363029	51.3	0	51.3	0	6.56451	6.09052	3.45475	4.70764	2.53131	High
GSM363035	24.6	1	56.1	0	9.43976	5.68192	3.80197	5.44744	0.269054	Low
GSM363036	4.6	1	32.7	1	8.9888	5.98584	4.42715	4.41762	4.06988	High
GSM363037	61.2	0	61.2	0	8.47632	5.09023	3.52416	5.01364	0.445749	Low
GSM363038	5.8	1	15.1	1	4.56077	7.35316	3.4754	4.97068	7.98656	High
GSM363049	62.4	0	62.4	0	7.78639	5.35171	3.39639	4.6516	1.02499	High
GSM363050	2.8	1	54.2	0	8.07345	5.43828	3.66758	4.81625	1.02334	High
GSM363051	20.6	0	20.6	0	3.97029	5.17881	4.34151	5.26754	7.89973	High
GSM363054	53.8	0	53.8	0	9.06829	6.68412	3.322	4.87617	0.642502	Low
GSM363071	13.8	1	13.8	1	8.24794	5.31277	3.9348	4.03884	4.08088	High
GSM363075	18	1	18	1	7.50535	5.96763	3.67535	4.39593	3.24636	High
GSM363077	52.7	0	52.7	0	7.85385	5.24363	3.66076	4.4159	1.89976	High
GSM363078	57.9	1	57.9	1	6.91858	7.01547	3.7646	4.83241	3.95206	High
GSM363080	2.3	1	2.3	1	4.93723	7.27296	3.52181	4.88752	7.74325	High
GSM363081	0.1	1	5.2	1	5.46198	7.2248	4.26528	4.82843	16.7335	High
GSM363082	57	0	57	0	9.07296	5.11353	3.45281	5.24859	0.215826	Low
GSM363084	48	1	62.6	0	8.94543	4.50767	3.62191	4.73035	0.47937	Low
GSM363085	46.3	1	54.8	1	5.81865	5.7519	3.53741	4.41554	5.41019	High
GSM363087	18.5	1	54	0	6.62498	4.96186	3.07483	4.61479	1.05693	High
GSM363098	21.3	1	56.9	0	6.71536	4.74966	3.60326	4.79647	1.37925	High
GSM363099	30.9	1	30.9	1	6.62985	5.93568	3.52921	5.02068	1.56804	High
GSM363102	37.9	1	37.9	1	7.78829	5.76205	3.70675	5.13073	0.883648	Low
GSM363105	9.5	1	9.5	0	7.52382	5.63171	3.36871	4.69606	1.18709	High
GSM363106	14.6	1	14.6	1	8.36867	5.33032	3.51662	4.91468	0.600526	Low
GSM363107	7	1	7	1	4.5691	5.51879	3.53327	5.11808	3.05437	High
GSM363109	55.2	0	55.2	0	7.3622	6.39156	3.3355	4.92376	1.21646	High
GSM363115	66.6	0	66.6	0	7.78666	5.27203	3.35547	5.12301	0.45921	Low
GSM363124	53.5	0	53.5	0	8.16843	6.68271	3.39017	5.46575	0.442081	Low
GSM363127	14.6	1	22.2	1	6.44083	5.48977	3.23026	4.68836	1.59145	High
GSM363144	51.1	0	51.1	0	8.06467	4.77126	3.42351	4.53737	0.854784	Low
GSM363146	54.9	0	54.9	0	7.75563	6.44067	3.47393	4.60579	1.99011	High
GSM363151	67.1	0	67.1	0	7.64122	5.60858	3.35189	5.30866	0.429049	Low
GSM363152	8.3	1	8.3	1	8.46881	6.05813	3.44083	4.80838	0.840509	Low
GSM363166	53.8	0	53.8	0	7.9949	3.99407	3.51354	5.0083	0.344952	Low
GSM363170	53.3	0	53.3	0	8.25455	5.72086	3.24978	5.25277	0.320263	Low
GSM363174	67.1	0	67.1	0	6.99247	5.24485	3.22653	4.83282	0.875491	Low
GSM363176	50.7	0	50.7	0	8.81641	5.58706	3.34808	5.12056	0.319361	Low
GSM363180	3.2	1	47.1	1	6.40556	4.85643	3.06079	5.02209	0.59376	Low
GSM363190	2.7	1	4.8	0	5.7914	4.89225	3.06984	4.83196	1.0947	High
GSM363194	4.5	0	4.5	0	5.33457	4.88133	3.43097	4.77753	2.34487	High
GSM363198	57.9	0	57.9	0	6.55732	4.52848	3.32554	4.65915	1.16398	High
GSM363204	8.4	1	14.1	1	7.25113	5.0499	3.45422	4.3314	2.03335	High
GSM363209	60.8	0	60.8	0	7.28708	5.82574	3.22455	5.03235	0.723025	Low
GSM363215	18.6	0	18.6	0	7.51168	5.09808	3.15488	4.83941	0.577069	Low
GSM363218	3.9	1	15.2	1	6.06179	6.04616	3.27028	4.59178	2.97497	High
GSM363224	13.1	1	57.9	0	8.62052	5.60617	3.21387	4.81591	0.472905	Low
GSM363226	19.4	1	60.4	0	9.31856	4.43558	3.57109	5.05365	0.222563	Low
GSM363241	54.2	0	54.2	0	8.06209	4.54741	3.33179	5.2909	0.219764	Low
GSM363243	55.8	0	55.8	0	9.30449	5.08912	3.3695	4.6378	0.433437	Low
GSM363245	57.5	0	57.5	0	5.22435	4.40052	3.22183	5.05997	0.996463	High
GSM363265	65.1	0	65.1	0	7.72198	4.90306	3.31724	4.36859	1.20416	High
GSM363267	13.4	1	47.9	1	8.56457	5.15493	3.76679	4.65411	1.03568	High
GSM363268	56	0	56	0	6.52142	4.54025	3.43785	4.93807	0.900735	Low
GSM363269	12.4	1	52.7	1	9.80417	4.96219	3.58692	4.96719	0.258437	Low
GSM363273	58	0	58	0	9.19627	4.67368	3.46498	5.29203	0.159346	Low
GSM363275	59.8	0	59.8	0	8.60622	4.70491	3.72984	5.4177	0.249309	Low
GSM363288	35.2	1	60.3	0	7.94934	4.66451	3.11951	4.9676	0.303758	Low
GSM363289	54.2	0	54.2	0	8.52081	4.85305	3.37664	4.93623	0.365696	Low
GSM363290	54.7	0	54.7	0	8.03991	4.11588	3.45133	4.97921	0.343636	Low
GSM363291	43.2	1	50.1	1	7.40403	6.3659	3.4157	5.09252	1.01157	High
GSM363292	59.9	0	59.9	0	7.59856	4.76259	3.46752	4.87301	0.677872	Low
GSM363293	27.9	1	61.5	0	8.11328	5.24965	3.44458	5.00383	0.521942	Low
GSM363309	53	1	53	1	6.17544	4.83469	3.38067	4.79466	1.39927	High
GSM363313	36.6	1	36.6	0	8.20564	4.87623	3.45479	5.05028	0.399912	Low
GSM363315	65.4	0	65.4	0	8.62828	5.98683	3.51264	4.78259	0.86017	Low
GSM363328	12	1	12	1	6.64837	5.64809	3.65546	4.84688	2.09609	High
GSM363329	53.2	0	53.2	0	7.02077	5.06855	3.54147	5.06554	0.841352	Low
GSM363330	12.6	1	12.6	1	5.00515	5.64179	4.04623	4.78816	8.33165	High
GSM363331	28.4	1	36.5	1	4.79692	4.33363	3.54516	4.50574	4.17472	High
GSM363336	8	1	8	1	7.79192	5.70297	3.32457	4.83465	0.824295	Low
GSM363337	65.5	0	65.5	0	7.52657	6.57443	3.35761	4.64552	1.91131	High
GSM363339	65.4	0	65.4	0	7.202	5.6361	3.20461	4.33133	1.95619	High
GSM363341	65.4	0	65.4	0	5.65293	6.84641	3.16576	5.48477	1.16268	High
GSM363348	4.2	1	14.3	0	6.37552	6.38919	3.52231	4.61192	3.98817	High
GSM363350	62.9	0	62.9	0	6.38355	4.32847	3.11345	4.82291	0.688406	Low
GSM363352	5.1	1	16.2	1	6.79899	5.79525	3.32556	4.50752	2.27814	High
GSM363355	6.2	1	9.1	1	7.29882	5.21486	3.37923	5.10709	0.598279	Low
GSM363357	8.8	1	8.8	1	6.75555	5.39512	3.25433	4.90925	0.967661	Low
GSM363358	9.4	1	53.9	0	7.33369	5.9783	3.45344	5.11469	0.895411	Low
GSM363360	53.3	0	53.3	0	8.04407	5.27724	3.24738	4.61269	0.767477	Low
GSM363376	61.5	0	61.5	0	5.49454	6.31569	3.64745	5.12522	3.18193	High
GSM363378	13.3	1	31.9	1	6.47262	5.24536	3.51113	4.94524	1.36719	High
GSM363384	51.6	1	51.6	1	6.45617	4.78468	3.18684	4.36877	1.77849	High
GSM363386	1.9	1	10	1	6.20039	5.84724	3.31881	4.62605	2.57587	High
GSM363388	11.6	1	57.3	0	5.90486	5.06019	3.11252	4.82594	1.18975	High
GSM363393	4	1	4	1	6.71743	5.41914	3.34795	4.8062	1.31347	High
GSM712542	4.4	1	7.5	1	6.91654	4.58572	3.24311	5.03629	0.509645	Low
